# Supplementary material for: Transcriptome-Wide Identification and Expression Profiling Analysis of Chrysanthemum Trihelix Transcription Factors
Source: Int J Mol Sci. 2016 Feb 2;17(2):198. doi: 10.3390/ijms17020198 (PMC4783932; doi:10.3390/ijms17020198)
Supplement: Supplementary file 1 [file ijms-17-00198-s001.zip]

Archive with 3 entries (2 files):
- ijms-113359-Supplementary Materials/
- ijms-113359-Supplementary Materials/ijms-113359-Supplementary.pdf
- ijms-113359-Supplementary Materials/Supplementary Tables S1-4.xls
