# Supplementary material for: Transcriptome-Wide Identification and Expression Profiling Analysis of Chrysanthemum Trihelix Transcription Factors
Source: Int J Mol Sci. 2016 Feb 2;17(2):198. doi: 10.3390/ijms17020198 (PMC4783932; doi:10.3390/ijms17020198)
Supplement: Supplementary file 1 [file ijms-17-00198-s001.zip › ijms-113359-Supplementary Materials/Supplementary Tables S1-4.xls]

## Sheet:  Table S1
Table S1. The target prediction of miRNA.
miRNA	Target	Expectation	UPE	miRNA_start	miRNA_end	Target_start	Target_end	miRNA_aligned_fragment	Target_aligned_fragment	Inhibition
miR414	CmTH1	3	17.124	1	21	1003	1023	UCAUCCUCAUCAUCAUCGUCC	GGACGACGAGGAGGAGGAUGA	Translation
miR838-3p	CmTH1	3	4.464	1	20	1153	1172	UUUUCUUCUUCUUCUUGCAC	GGGUAAGGAGAAGAGGAAAG	Cleavage
miR398a-5p	CmTH2	3	13.514	1	21	1122	1142	GGAGUGUCAUGAGAACACAGA	UUUGUGUUCUUAUUACAUUUC	Cleavage
miR5185l-3p	CmTH4	3	12.41	1	20	106	125	UUUGGAGAUUGACUUAGAAG	CUUCUGGGUCAGUCUCAAAA	Cleavage
miR482	CmTH6	3	11.675	1	22	1138	1159	UCUUUCCAAUUCCUCCCAUUCC	GUAAUGGGAGGGGUUCGAAGGA	Cleavage
miR1520o	CmTH7	3	18.924	1	21	1023	1043	UCAUCGUCCAAUCAGAAUGUG	CGCAUUUUGGUUGGAAGAUGA	Cleavage
miR414	CmTH9	3	18.38	1	20	1322	1341	UCAUCUUCAUCAUCAUCGUC	GAUGAUCAUGAUGAAUAUGA	Cleavage
miR5658	CmTH9	3	8.146	1	20	525	544	AUGAUGAUGAUGAUGAUGAA	UGCAUCAGCCUCAUCAUCAU	Translation
miR8020	CmTH9	3	14.421	1	20	1014	1033	AAUUUCAUUGAGUAUGUUGU	ACAAAAGACUUAAUGAGAUU	Cleavage
miR414	CmTH10	3	18.38	1	20	1294	1313	UCAUCUUCAUCAUCAUCGUC	GAUGAUCAUGAUGAAUAUGA	Cleavage
miR5658	CmTH10	3	8.146	1	20	497	516	AUGAUGAUGAUGAUGAUGAA	UGCAUCAGCCUCAUCAUCAU	Translation
miR8020	CmTH10	3	14.421	1	20	986	1005	AAUUUCAUUGAGUAUGUUGU	ACAAAAGACUUAAUGAGAUU	Cleavage
miR8026	CmTH10	3	16.183	1	21	1605	1625	AUGUAGAGAAUAUGUGGUAAC	GUCGUUACAUAUUCUCUGCAU	Cleavage
miR414	CmTH11	1	6.047	1	20	1047	1066	UCAUCCUCAUCAUCAUCGUC	GAUGAUGAUGAUGAGGAUGG	Cleavage
miR414	CmTH11	2	10.157	1	20	1035	1054	UCAUCCUCAUCAUCCUCGUC	GAUGAGGAUGAUGAUGAUGA	Cleavage
miR414	CmTH13	3	8.804	1	21	1069	1089	UCAUCUUCAUCAUCAUCGUCA	UGACGACGAAGAAGAAGAUGA	Translation
miR414	CmTH13	3	17.72	1	20	1742	1761	UCAUCCUCAUCAUCCUCGUC	GAAGAGGGUGAUGAUGAUGA	Cleavage
miR5675	CmTH13	3	18.182	1	20	432	451	UAGAGACGACAACAAUGGAA	UUCAGUUGAUGUCGUUUCUA	Cleavage
miR160a	CmTH13	2.5	24.714	1	20	625	644	UGCUCGGCUCCCUGUAUGCC	GGCGUACACGCAGCCGAGCA	Translation
miR414	CmTH14	2.5	14.114	1	20	1393	1412	UCAUCUUCAUCAUCAUCGUC	GGUGAUGAUGAUGACGAUGA	Cleavage
miR414	CmTH14	3	8	1	21	717	737	UCAUCUUCAUCAUCAUCGUCA	UGACGACGAAGAAGAAGAUGA	Translation
miR414	CmTH14	3	8.268	1	20	820	839	UCAUCUUCAUCAUCAUCGUC	GAUAAUGACGGUGAAGAUGA	Cleavage
miR414	CmTH15	2	14.576	1	20	565	584	UCAUCUUCAUCAUCAUCGUC	GAGGAUGAUGAUGGAGAUGG	Cleavage
miR414	CmTH15	3	11.918	1	20	454	473	UCAUCUUCAUCAUCAUCGUC	GACGAUGAAGUAGAAGAUGA	Translation
miR414	CmTH15	2.5	15.536	1	20	553	572	UCAUCCUCAUCAUCAUCGUC	GAUGAUGACGACGAGGAUGA	Translation
miR426	CmTH15	3	14.855	1	21	198	218	UUUUGGAAAUUUGUCCUUACG	UGUAAGAAAAAAUUUCCGGAA	Cleavage
miR414	CmTH16	2	5.688	1	20	2088	2107	UCAUCCUCAUCAUCAUCGUC	GACGAUGAUGAUGAGGAAGG	Cleavage
miR1865-5p	CmTH16	3	11.719	1	20	1375	1394	UGCUAGUGAUGGUGAUUCUU	AAGCAUCACUACCAUUAGCA	Translation
miR827-5p	CmTH16	3	8.848	1	20	1672	1691	UUUGUUGAUGGUCAUCUAUU	AAUGGGAGAACAUCAACAAA	Translation
miR414	CmTH17	2.5	7.793	1	21	1804	1824	UCAUCUUCAUCAUCAUCGUCA	UGAUGAUGAUGGUGAUGAUGA	Cleavage
miR414	CmTH17	3	7.523	1	21	1828	1848	UCAUCUUCAUCAUCAUCGUCA	UGACGAUGAUGAUGACAAUGA	Cleavage
miR2673	CmTH18	1	10.264	1	22	559	580	CCUCUUCCUCUUCCUCUUCCAC	GAGGAGGAGGAGGAGGAAGAGG	Cleavage
miR478	CmTH19	3	12.132	1	20	1170	1189	UGACAUGUCUUCUAUUUUUA	UAAAAGUAGAAGAAAUGUUG	Cleavage
miR2673	CmTH19	2	8.969	1	20	377	396	CCUCUUCCUCUUCCUCUUCC	AGAAGAGGAAGAGGAAGAGA	Cleavage
miR854	CmTH20	3	1.009	1	21	288	308	GAUGAGGAUAGGGAGGAGGAG	CUCCUCCUCCUCAUCAUCAUC	Translation
miR1313	CmTH20	2.5	12.622	1	21	1344	1364	UACCACUGAAAUUAUUGUUCG	UGAACAAUGGUAUCGGUGGUA	Translation
miR3441-3p.2	CmTH20	2.5	12.21	1	20	1535	1554	AACGACUUCAUCUUCUUUGC	GCAAACAAGAAGAGGUCGUU	Translation
miR854e	CmTH20	3	1.009	1	21	288	308	GAUGAGGAUAGGGAGGAGGAG	CUCCUCCUCCUCAUCAUCAUC	Translation
miR5487	CmTH20	3	18.766	1	20	634	653	AAAGAUGUGCAUGUAGUUCC	AGAACUAGAUGAACAUCUUU	Translation
miR5658	CmTH20	3	1.113	1	20	294	313	AUGAUGAUGAUGAUGAUGAA	CUCCUCAUCAUCAUCAUCAA	Cleavage
miR1313	CmTH20	3	12.622	1	21	1344	1364	UACCACUGAAAUUGUUGUUCG	UGAACAAUGGUAUCGGUGGUA	Translation
miR854	CmTH20	3	1.131	1	21	291	311	GAUGAGGAUAGUGAGGAGGAG	CUCCUCCUCAUCAUCAUCAUC	Translation
ath-miR414	AT5G28300.1	2.5	15.026	1	21	1619	1639	UCAUCUUCAUCAUCAUCGUCA	UGAUGAUGAUCAUAAAGAUGA	Translation
ath-miR414	AT1G76880.1	3	11.579	1	20	1805	1824	UCAUCUUCAUCAUCAUCGUC	GACGAUGAAGAUGAGGAAGA	Cleavage
ath-miR854	AT1G33240.1	3	3.447	1	21	1416	1436	GAUGAGGAUAGGGAGGAGGAG	CUCCUCCUCCUCCUUCUCAUC	Translation
ath-miR5016	AT5G28300.1	3	13.978	1	21	597	617	UUCUUGUGGAUUCCUUGGAAA	UUUAAGAGGAGUCCACAAGAA	Cleavage
ath-miR5021	AT1G76880.1	2.5	10.894	1	20	2006	2025	UGAGAAGAAGAAGAAGAAAA	UUUUUUUUUUUUUUUUUUCA	Cleavage
ath-miR5021	AT1G33240.1	3	1.955	1	20	734	753	UGAGAAGAAGAAGAAGAAAA	CCUUCUUCUUCUUCUUCUCC	Cleavage
ath-miR5658	AT5G28300.1	1	13.497	1	20	364	383	AUGAUGAUGAUGAUGAUGAA	UUCACCAUCAUCAUCAUCAU	Cleavage
ath-miR5658	AT1G33240.1	2.5	18.369	1	20	1507	1526	AUGAUGAUGAUGAUGAUGAA	AUCAUCAUUACCAUCAUCAU	Translation

## Sheet: Table S2
Table S2. Primer sequences used to perform 3′-RACE PCR.
primers	sequences
TH6-3F1	CGTAAGCGTTTGCGTCCTC
TH6-3F2	GGACTCGCCTGAATCTGACC
TH11-3F1	ATGGAGGGGAGTGGGATGG
TH11-3F2	TGCGTTGGATGAGATGAGGG
TH18-3F1	GTACGCAGTGATGTTCAGTGTAAGA
TH18-3F2	CTCAAGACCACGCCGTTAGC
dT-AP	AAGCAGTGGTATCAACGCAGAGTACTTTTTTTTTTTTTTTT
AP	AAGCAGTGGTATCAACGCAGAGTAC

## Sheet: Table S3
Table S3. Primer sequences used to amplify the open reading frames of 20 CmTH genes.
Gene	Forward Primer	Reverse Primer
CmTH1	CCACCGATTCACCTCAGCTT	CTGTCTTCCATAGATTTATACATCTAACA
CmTH2	GAAAACCCATGTCAACTACGG	AGTTTCGAGGCAGAACTATGTTAA
CmTH3	CCAAACCCTAACCCTAATTTCTA	TCACATTATATCCGATCTCAAAATG
CmTH4	CATCTGCTTCCGTGTCATCC	CCACAAAATTCCATATTCAAGC
CmTH5	CCCCATTTCAGCCGCATCC	CCACAAAATTCCATATTCAAGC
CmTH6	CCGTCATTTATTTTCAAACACCG	AATCCAGTTACATACATTTCCCTAAA
CmTH7	ACTCAGAATCTCATTGCATTTCAT	AGATCTGCACTAACAATAAGACCTAAC
CmTH8	TTAAAGGACATGATTGGGAAGAC	CCTCAACTCCTTCCAATCCTT
CmTH9	CTGAAGTGGGTCTTTTATTGATGC	CCATTAGCCAACCCATTCG
CmTH10	TTCTGAAGTGGGTCTTTTATTGAT	GCAACGAACATACCCAAAGG
CmTH11	TCACTTCACTTCGGAACTCACA	AGATAATACGCTAACCTCCCAGAT
CmTH12	GAAACGGAAGGACCCCACA	ACAACTGAGTACGGAATGCAATAT
CmTH13	CCATTCAGCGTCCACTTCG	AAAGATACATTACCCACTAACATTCC
CmTH14	CAGCGTCCACTTCGGGTTT	ATTAGATAGAAAGATACATTACCCA
CmTH15	ACCACCAAACCACCCGACG	CTAGTCTAAAGATACATCACCCGCTA
CmTH16	TTCTTATGATGCTACAAGGAGCTC	GACCCACATTTGCAGTGTTTTC
CmTH17	AATGGAACAACAGGTAGCTCCTC	ACAACCCGGCCCGTTTA
CmTH18	ACAAAACAAACCCTAAGAAAGAAAC	CCGCTTCATGGAATCCAAATC
CmTH19	CCCCTCTGAAAATGGAAATGT	TGAATCCTAATGCAAGCTCTTTGT
CmTH20	TTGATGGAGTTCCAGTTGAGCA	TGTAACATAATGAGTTGCTTGGACC

## Sheet: Table S4
Table S4. Primer sequences used for transcription analysis of the 20 CmTH genes.
Gene	Forward Primer	Reverse Primer
CmTH1	TGAGAAGATGAGAATGGACACGGAGA	CCACGCTTCCTCGCCTCAACTA
CmTH2	GAGGAGGGCGAAATGTGGGTGAAA	TCTGCGACTCCAAGATCAACTGATTCC
CmTH3	TGGTTCGTGAGATTGAGAC	CTGCGACTCCAACAACAT
CmTH4	GGAAGAGGAAGGAAGTGGAGGAGGAG	CCGCCACCATCTCATCCAACACATT
CmTH5	ATGGATATGGCGAGGGAGTTTCAATC	ATTCAATAATCATCTGCGTCCGTTGC
CmTH6	CGCAGTTGAAGCAGAGTAGGAGAAC	TGGTATTGTGGTTACCGATGTGATGA
CmTH7	TGGTTGGAAGATGAGGATGGCATCAT	GGTGCGAACAGCTATACGTTCAGACT
CmTH8	AGCCGAAAGCATACGATGGTTAGCA	CCTGATGTCAGCATCCGCTCTCATT
CmTH9	GATACAGTTAGATGAGCAGAAG	TTCAACTCCAACGCCATT
CmTH10	CATCTGCCTCCTGATCCTGAATTGC	TCATCATGTGACCCTCGTCTTCCATC
CmTH11	GGTGAGTCGGAGGTTGATGAGGATG	CCGCATCTTCTCCAACTCCAACATCT
CmTH12	GGTGGAAGTGGATGTTCGGGTGATG	AACCCTCTCATAAACCTCCGCAAACC
CmTH13	ACCGTAAGCGAAAGGAAATGTTGGAA	CCAGCCGAACCATTCTCTTGATACTC
CmTH14	TTGCTTGCAGACTCGATTAACAGGTT	CGGCATGTGCTCGCTCAAGAATT
CmTH15	TGAGTCGAGGGATAGTGCGGGTA	TTCGGTGGAAGCAAATCTGAATCATCA
CmTH16	CAACAACAGCATCAGCACCAACAACA	CGTCATCGTATTCGTCGTCGTCATCA
CmTH17	GCCAATGCCTACTACTGACACTCCT	CGTCATCGTCATCATCACCATCATCA
CmTH18	GGAGGAGGAGGAGGAAGAGGAGTTAG	CGCATTCGCCAACCGCTTCAT
CmTH19	GGACGATGTGGCTGCTGAATTATCAA	CACTTGACTCTTGCTTGCTGTTCCTT
CmTH20	GCAATGTGAACAATGGTATCGGTGGTA	GACAAGTTCTCGAATCCAACGACCTCT
EF1α	TTTTGGTATCTGGTCCTGGAG	CCATTCAAGCGACAGACTCA
